# Supplementary material for: Fast-Response Non-Contact Flexible Humidity Sensor Based on Direct-Writing Printing for Respiration Monitoring
Source: Biosensors (Basel). 2023 Aug 7;13(8):792. doi: 10.3390/bios13080792 (PMC10452166; doi:10.3390/bios13080792)
Supplement: Supplementary file 1 [file biosensors-13-00792-s001.zip]

Archive with 1 entries (1 files):
- biosensors-2518243-supplementary.pdf
